# Supplementary material for: Extracellular Vesicles Released by Leishmania (Leishmania) amazonensis Promastigotes with Distinct Virulence Profile Differently Modulate the Macrophage Functions
Source: Microorganisms. 2023 Dec 13;11(12):2973. doi: 10.3390/microorganisms11122973 (PMC10746037; doi:10.3390/microorganisms11122973)
Supplement: Supplementary file 1 [file microorganisms-11-02973-s001.zip]

Archive with 1 entries (1 files):
- microorganisms-2728098-supplementary.pdf
